# Supplementary material for: A new species of the genus Rana from Henan, central China (Anura, Ranidae)
Source: Zookeys. 2017 Aug 29;(694):95–108. doi: 10.3897/zookeys.694.12513 (PMC5672780; doi:10.3897/zookeys.694.12513)
Supplement: XML Treatment for Rana luanchuanensis [file zookeys.694.12513-treatment1.xml]

<!DOCTYPE tp:taxon-treatment
  PUBLIC "-//TaxonX//DTD Taxonomic Treatment Publishing DTD v0 20100105//EN" "tax-treatment-NSO.dtd">
<tp:taxon-treatment xmlns:tp="http://www.plazi.org/taxpub"><tp:treatment-meta><kwd-group><label>Taxon classification</label><kwd><named-content xmlns:xlink="http://www.w3.org/1999/xlink" content-type="kingdom">Animalia</named-content></kwd><kwd><named-content xmlns:xlink="http://www.w3.org/1999/xlink" content-type="order">Anura</named-content></kwd><kwd><named-content xmlns:xlink="http://www.w3.org/1999/xlink" content-type="family">Ranidae</named-content></kwd></kwd-group><mixed-citation publication-type="journal"><person-group><name><surname>Zhao</surname><given-names>Haipeng</given-names></name><name><surname>Yang</surname><given-names>Junxiao</given-names></name><name><surname>Wang</surname><given-names>Chunping</given-names></name><name><surname>Li</surname><given-names>Pipeng</given-names></name><name><surname>Murphy</surname><given-names>Robert W.</given-names></name><name><surname>Che</surname><given-names>Jing</given-names></name><name><surname>Yuan</surname><given-names>Zhiyong</given-names></name></person-group><article-title>A new species of the genus <italic><tp:taxon-name><tp:taxon-name-part taxon-name-part-type="genus" reg="Rana">Rana</tp:taxon-name-part></tp:taxon-name></italic> from Henan, central China (<tp:taxon-name><tp:taxon-name-part taxon-name-part-type="order">Anura</tp:taxon-name-part></tp:taxon-name>, <tp:taxon-name><tp:taxon-name-part taxon-name-part-type="family">Ranidae</tp:taxon-name-part></tp:taxon-name>)</article-title><source>Zookeys</source><day>29</day><month>8</month><year>2017</year><volume>2017</volume><issue>694</issue><fpage>95</fpage><lpage>108</lpage><pub-id pub-id-type="doi">10.3897/zookeys.694.12513</pub-id></mixed-citation></tp:treatment-meta><tp:nomenclature><tp:taxon-name>
            <tp:taxon-name-part taxon-name-part-type="genus" reg="Rana">Rana</tp:taxon-name-part>
            <tp:taxon-name-part taxon-name-part-type="species" reg="luanchuanensis">luanchuanensis</tp:taxon-name-part>
            <object-id xmlns:xlink="http://www.w3.org/1999/xlink" content-type="zoobank" xlink:type="simple">http://zoobank.org/3FF49AB8-95A4-4C30-8735-2B0C5778A683</object-id>
          </tp:taxon-name><tp:taxon-authority>Zhao &amp; Yuan</tp:taxon-authority><tp:taxon-status xmlns:xlink="http://www.w3.org/1999/xlink" xlink:type="simple">sp. n.</tp:taxon-status><xref ref-type="fig" rid="F3">Figures 3</xref><xref ref-type="fig" rid="F4">, 4</xref></tp:nomenclature><tp:treatment-sec sec-type="Holotype" id="SECID0EQVBG"><title>Holotype.</title><p><ext-link xmlns:xlink="http://www.w3.org/1999/xlink" ext-link-type="gen" xlink:href="KIZ016090" xlink:type="simple">KIZ016090</ext-link>, an adult male, collected by Haipeng Zhao and Ruiliang Wang on 4 May 2014 in Tongyi River near the village of Hanqiu (<named-content xmlns:xlink="http://www.w3.org/1999/xlink" content-type="dwc:verbatimCoordinates" xlink:type="simple"><named-content content-type="geo-json" specific-use="{&#34;type&#34;:&#34;Point&#34;,&#34;coordinates&#34;:[111.800000,33.800000]}" id="NCID0EZVBG" xlink:type="simple">33.80°N, 111.80°E</named-content></named-content>, elevation 810 m a.s.l.), Miaozi town, Luanchuan County, western Henan, central China.</p><!--PageBreak--></tp:treatment-sec><tp:treatment-sec sec-type="Paratypes" id="SECID0E6VBG"><title>Paratypes.</title><p><ext-link xmlns:xlink="http://www.w3.org/1999/xlink" ext-link-type="gen" xlink:href="KIZ047446" xlink:type="simple">KIZ047446</ext-link>–<ext-link xmlns:xlink="http://www.w3.org/1999/xlink" ext-link-type="gen" xlink:href="KIZ047453" xlink:type="simple">KIZ047453</ext-link>, <ext-link xmlns:xlink="http://www.w3.org/1999/xlink" ext-link-type="gen" xlink:href="KIZ016089" xlink:type="simple">KIZ016089</ext-link>, with the same collection data as the holotype; <ext-link xmlns:xlink="http://www.w3.org/1999/xlink" ext-link-type="gen" xlink:href="KIZ047383" xlink:type="simple">KIZ047383</ext-link>, with the same locality as the holotype, collected on 16 November 2013; <ext-link xmlns:xlink="http://www.w3.org/1999/xlink" ext-link-type="gen" xlink:href="KIZ047470" xlink:type="simple">KIZ047470</ext-link>–<ext-link xmlns:xlink="http://www.w3.org/1999/xlink" ext-link-type="gen" xlink:href="KIZ047487" xlink:type="simple">KIZ047487</ext-link>, <ext-link xmlns:xlink="http://www.w3.org/1999/xlink" ext-link-type="gen" xlink:href="KIZ016086" xlink:type="simple">KIZ016086</ext-link>–<ext-link xmlns:xlink="http://www.w3.org/1999/xlink" ext-link-type="gen" xlink:href="KIZ016088" xlink:type="simple">KIZ016088</ext-link>, and <ext-link xmlns:xlink="http://www.w3.org/1999/xlink" ext-link-type="gen" xlink:href="KIZ016091" xlink:type="simple">KIZ016091</ext-link> from Wangping village, Tantou town, Luanchuan County (<named-content xmlns:xlink="http://www.w3.org/1999/xlink" content-type="dwc:verbatimCoordinates" xlink:type="simple"><named-content content-type="geo-json" specific-use="{&#34;type&#34;:&#34;Point&#34;,&#34;coordinates&#34;:[111.730000,33.950000]}" id="NCID0EJWBG" xlink:type="simple">33.95°N, 111.73°E</named-content></named-content>, elevation 530 m a.s.l.) in the same river, collected on 5 May 2014; KIZ0093, KIZ0099, KIZ0101, KIZ0104, and KIZ0105, collected by Li Ding and Xiaobei Zhang from nearby Miaozi town (<named-content xmlns:xlink="http://www.w3.org/1999/xlink" content-type="dwc:verbatimCoordinates" xlink:type="simple"><named-content content-type="geo-json" specific-use="{&#34;type&#34;:&#34;Point&#34;,&#34;coordinates&#34;:[111.720000,33.750000]}" id="NCID0ERWBG" xlink:type="simple">33.75°N, 111.72°E</named-content></named-content>, elevation 1070 m a.s.l.) on 15 August 2007. A total number of 37 adult individuals included 12 males and 25 females.</p></tp:treatment-sec><tp:treatment-sec sec-type="diagnosis" id="SECID0EWWBG"><title>Diagnosis.</title><p>A small-sized species (<abbrev xmlns:xlink="http://www.w3.org/1999/xlink" xlink:title="snout-vent length" id="ABBRID0E3WBG" xlink:type="simple">SVL</abbrev> 27.2–33.0 mm in males; 23.7–41.2 mm in females) of <italic><tp:taxon-name><tp:taxon-name-part taxon-name-part-type="genus" reg="Rana">Rana</tp:taxon-name-part></tp:taxon-name></italic>; temporal fold distinct; dark mask covering tympanum; curved dorsolateral fold thin, extending from posterior canthus to groin; tips of fingers not expanded; skin smooth with few small granules on dorsum and legs, distinct large tubercles absent; head length slightly less than head width; vocal sac absent in males; white rictal gland absent on the upper lip; ventral surface of throat, chest, and belly white with irregular black spots; poster part of abdomen and ventral surface of thighs and limbs reddish; distinct transverse grayish brown bars on dorsal surface of fingers and toes, lower arms, tarsus, thighs, and tibia; toes two-thirds webbed; gray-blackish nuptial pad prominent and forming two groups in males, with minute nuptial spines; three metacarpal tubercles, inner one close to the nup<!--PageBreak-->tial pad at the base of finger I, the two outer ones closed together at the base of fingers III and IV.</p></tp:treatment-sec><tp:treatment-sec sec-type="description" id="SECID0EJXBG"><title>Description of holotype.</title><p>
            <abbrev xmlns:xlink="http://www.w3.org/1999/xlink" xlink:title="snout-vent length" id="ABBRID0EPXBG" xlink:type="simple">SVL</abbrev> 32.8 mm. <italic>Head</italic> slightly shorter than broad (<abbrev xmlns:xlink="http://www.w3.org/1999/xlink" xlink:title="hand length" id="ABBRID0EVXBG" xlink:type="simple">HL</abbrev>\HW = 0.87), snout pointed and projecting; snout length much longer than eye diameter (<abbrev xmlns:xlink="http://www.w3.org/1999/xlink" xlink:title="snout length" id="ABBRID0EZXBG" xlink:type="simple">SL</abbrev>\EYL = 1.35); interorbital space equal to internasal space and both wider than upper eyelid width; tympanum diameter about half of eye diameter, loreal region concave, sloping outwards; vomerine teeth in short oblique series, anterior edges in line with centers of choanae; tongue deeply notched posteriorly; vocal sacs absent.</p><p>
            <italic>Forearm</italic> robust, fingers slender, unwebbed; tips of fingers not expanded, with no circum-marginal grooves; relative length of fingers: II &lt; I &lt; IV &lt; III; one prominent subarticular tubercle on fingers I and II, two small subarticular tubercles on fingers III and IV; distinct supernumerary tubercles below the base of fingers; inner metacarpal tubercle strong and large, ovoid, close to the nuptial pad at base of finger I; two outer tubercles close together at base of fingers III and IV, flat, long elliptic and obvious. Nuptial pad covered densely by small grey-blackish spines and divided into two groups, one near tip larger than the other one.</p><!--PageBreak--><p>
            <italic>Hindlimb</italic> long (8.7 mm), heels well overlapping when limb held at right angles to body; tibiotarsal articulation of adpressed limb reaching far anterior to eyes; inner metatarsal tubercle weak and small, smooth, about 0.37 of the first toe; tips of toes similar to fingers; relative length of toes: I &lt; II &lt; III &lt; V &lt; IV; toes two-thirds webbed, webbing formula: I 1–2 II 1–2 ½ III 2–3 IV 3–1 V; web of toe III reaching the first joint from tip and on other toes nearly extending to tip; subarticular tubercles small, but visible; distinct supernumerary tubercles below the base of toes; inner metatarsal tubercle ovoid, small but distinct; outer metatarsal tubercle absent.</p><p>
            <italic>Skin</italic> rather smooth, except for some small granules near vent and ventral femoral region; temporal fold distinct, extending from posterior margin of eye above and behind tympanum to above arm insertion, a large triangular black and brown patch behind the eye and anterior to temporal fold; thin dorsolateral fold from posterior canthus to groin, obviously curved at upper tympanum and crossing temporal fold; ventral surface smooth, reddish; few granules on the posterior ventral surface of thighs.</p><fig id="F3" position="float" orientation="portrait"><label>Figure 3.</label><caption><p>Photographs of a live specimen and its habitat near the type locality of <italic><tp:taxon-name><tp:taxon-name-part taxon-name-part-type="genus" reg="Rana">Rana</tp:taxon-name-part> <tp:taxon-name-part taxon-name-part-type="species" reg="luanchuanensis">luanchuanensis</tp:taxon-name-part></tp:taxon-name></italic> sp. n. <bold>A</bold> Lateral view <bold>B</bold> Ventral view <bold>C, D</bold> Habitat of the type locality of <italic><tp:taxon-name><tp:taxon-name-part taxon-name-part-type="genus" reg="Rana">R.</tp:taxon-name-part> <tp:taxon-name-part taxon-name-part-type="species" reg="luanchuanensis">luanchuanensis</tp:taxon-name-part></tp:taxon-name></italic> showing a live individual.</p></caption><graphic xmlns:xlink="http://www.w3.org/1999/xlink" xlink:href="zookeys-694-095-g003.jpg" position="float" orientation="portrait" xlink:type="simple" id="oo_152818.jpg"/></fig></tp:treatment-sec><tp:treatment-sec sec-type="Color of holotype" id="SECID0ETZBG"><title>Color of holotype.</title><p>In life, dorsum gray-brown, with few scattered black spots and grayish brown blotches; dorsolateral fold reddish brown and darker than ground dorsal color; distinct grayish brown crossbars on dorsal surface of fingers and toes, lower arms, tarsus, thighs and tibia; narrow black stripe on edge of canthus rostralis from tip of snout along margin of upper eyelid and across eye continuing along supratympanic ridge; large triangular black and brown patch behind the eye and anterior to temporal fold; lower lip whitish with black spots and bars; throat, chest, and belly white with irregular black spots; poster part of abdomen reddish; ventrally limbs reddish with faint yellow nebulous mottling; faint yellow granules on ventral thigh; foot webbing brownish red with few indistinct black spots; nuptial pad blackish gray. In preservative, dorsal surface dark gray-brown with slightly paler limbs (Fig. <xref ref-type="fig" rid="F4">4</xref>); all grayish brown crossbars and grayish brown blotches fade to black; throat, chest, and abdomens fade to creamy white, with gray spots.</p><fig id="F4" position="float" orientation="portrait"><label>Figure 4.</label><caption><p>Holotype (<ext-link xmlns:xlink="http://www.w3.org/1999/xlink" ext-link-type="gen" xlink:href="KIZ016090" xlink:type="simple">KIZ016090</ext-link>) of <italic><tp:taxon-name><tp:taxon-name-part taxon-name-part-type="genus" reg="Rana">Rana</tp:taxon-name-part> <tp:taxon-name-part taxon-name-part-type="species" reg="luanchuanensis">luanchuanensis</tp:taxon-name-part></tp:taxon-name></italic> sp. n. <bold>A</bold> Dorsal view <bold>B</bold> Ventral view <bold>C</bold> Details of left hand showing the nuptial pad <bold>D</bold> Details of left foot showing the extent of webbing. Scale bar 10 mm.</p></caption><graphic xmlns:xlink="http://www.w3.org/1999/xlink" xlink:href="zookeys-694-095-g004.jpg" position="float" orientation="portrait" xlink:type="simple" id="oo_152819.jpg"/></fig></tp:treatment-sec><tp:treatment-sec sec-type="habitat" id="SECID0E41BG"><title>Habitat and life history.</title><p>All specimens of the new species were collected in shallow slow-flowing streams with large gravel beds (Figure <xref ref-type="fig" rid="F3">3</xref>). Streams were near the mountains with well-preserved forests. Females with mature eggs were collected from Hanqiu village on 16 November 2013, which indicated its breeding season may occur in the winter. However, we did not observe any breeding pairs, egg clutches, or tadpoles. More field work is needed to observe its breeding behavior and other phenomena of life history.</p></tp:treatment-sec><tp:treatment-sec sec-type="variation" id="SECID0EH2BG"><title>Variation in the type series.</title><p>Morphometric data were summarized in Table <xref ref-type="table" rid="T3">3</xref>. Individuals varied in their dorsal ground color by ranging from being pinkish orange to dark brown. Number and shape of the spots and grayish brown blotches on dorsum varied. Number of grayish brown crossbars on dorsal surface of fingers, toes, lower arms, tarsus, thighs, and tibia varied. Forearm are much more robust in males than in females; nuptial pads are absent in females.</p></tp:treatment-sec><tp:treatment-sec sec-type="etymology" id="SECID0ER2BG"><title>Etymology.</title><p>The specific epithet “<tp:taxon-name><tp:taxon-name-part taxon-name-part-type="species" reg="luanchuanensis">luanchuanensis</tp:taxon-name-part></tp:taxon-name>” is in reference to the type locality.</p></tp:treatment-sec><tp:treatment-sec sec-type="comparisons" id="SECID0EA3BG"><title>Comparisons.</title><p>
            <italic><tp:taxon-name><tp:taxon-name-part taxon-name-part-type="genus" reg="Rana">Rana</tp:taxon-name-part> <tp:taxon-name-part taxon-name-part-type="species" reg="luanchuanensis">luanchuanensis</tp:taxon-name-part></tp:taxon-name></italic> sp. n. closely resembles the <italic><tp:taxon-name><tp:taxon-name-part taxon-name-part-type="genus" reg="Rana">R.</tp:taxon-name-part> <tp:taxon-name-part taxon-name-part-type="species" reg="amurensis">amurensis</tp:taxon-name-part></tp:taxon-name></italic> Boulenger, 1886 and <italic><tp:taxon-name><tp:taxon-name-part taxon-name-part-type="genus" reg="Rana">R.</tp:taxon-name-part> <tp:taxon-name-part taxon-name-part-type="species" reg="coreana">coreana</tp:taxon-name-part></tp:taxon-name></italic> Okada, 1928, within the <italic><tp:taxon-name><tp:taxon-name-part taxon-name-part-type="genus" reg="Rana">R.</tp:taxon-name-part> <tp:taxon-name-part taxon-name-part-type="species" reg="amurensis">amurensis</tp:taxon-name-part></tp:taxon-name></italic> species group, but <!--PageBreak-->differs from them by the following morphological characters: 1) skin smooth (vs. many tubercles on the dorsum and dorsolateral surfaces of <italic><tp:taxon-name><tp:taxon-name-part taxon-name-part-type="genus" reg="Rana">R.</tp:taxon-name-part> <tp:taxon-name-part taxon-name-part-type="species" reg="amurensis">amurensis</tp:taxon-name-part></tp:taxon-name></italic> and many tubercles on the dorsolateral surface of <italic><tp:taxon-name><tp:taxon-name-part taxon-name-part-type="genus" reg="Rana">R.</tp:taxon-name-part> <tp:taxon-name-part taxon-name-part-type="species" reg="coreana">coreana</tp:taxon-name-part></tp:taxon-name></italic>); 2) upper white rictal gland absent (vs. present in <italic><tp:taxon-name><tp:taxon-name-part taxon-name-part-type="genus" reg="Rana">R.</tp:taxon-name-part> <tp:taxon-name-part taxon-name-part-type="species" reg="amurensis">amurensis</tp:taxon-name-part></tp:taxon-name></italic> and <italic><tp:taxon-name><tp:taxon-name-part taxon-name-part-type="genus" reg="Rana">R.</tp:taxon-name-part> <tp:taxon-name-part taxon-name-part-type="species" reg="coreana">coreana</tp:taxon-name-part></tp:taxon-name></italic>); 3) small size, <abbrev xmlns:xlink="http://www.w3.org/1999/xlink" xlink:title="snout-vent length" id="ABBRID0EA6BG" xlink:type="simple">SVL</abbrev> 27.2–33.0 mm in males and 23.7–41.2 mm in females (vs. <abbrev xmlns:xlink="http://www.w3.org/1999/xlink" xlink:title="snout-vent length" id="ABBRID0EE6BG" xlink:type="simple">SVL</abbrev> 48.8–66.4 mm in males and 51.2–70.4 mm in females of <italic><tp:taxon-name><tp:taxon-name-part taxon-name-part-type="genus" reg="Rana">R.</tp:taxon-name-part> <tp:taxon-name-part taxon-name-part-type="species" reg="amurensis">amurensis</tp:taxon-name-part></tp:taxon-name></italic>); 4) nuptial pad forming two groups in males (vs. nuptial pad forming four groups in males of <italic><tp:taxon-name><tp:taxon-name-part taxon-name-part-type="genus" reg="Rana">R.</tp:taxon-name-part> <tp:taxon-name-part taxon-name-part-type="species" reg="amurensis">amurensis</tp:taxon-name-part></tp:taxon-name></italic>); 5) toes two-thirds webbed (vs. toes half webbed in <italic><tp:taxon-name><tp:taxon-name-part taxon-name-part-type="genus" reg="Rana">R.</tp:taxon-name-part> <tp:taxon-name-part taxon-name-part-type="species" reg="coreana">coreana</tp:taxon-name-part></tp:taxon-name></italic>); 6) transverse grayish brown bars on dorsal surface of fingers and toes, lower arms, tarsus, thighs, and tibia (vs. absent in <italic><tp:taxon-name><tp:taxon-name-part taxon-name-part-type="genus" reg="Rana">R.</tp:taxon-name-part> <tp:taxon-name-part taxon-name-part-type="species" reg="coreana">coreana</tp:taxon-name-part></tp:taxon-name></italic>); and 7) ventral surface of throat, chest, and belly white with irregular black spots (vs. absence of black spots in <italic><tp:taxon-name><tp:taxon-name-part taxon-name-part-type="genus" reg="Rana">R.</tp:taxon-name-part> <tp:taxon-name-part taxon-name-part-type="species" reg="coreana">coreana</tp:taxon-name-part></tp:taxon-name></italic>).</p></tp:treatment-sec><tp:treatment-sec sec-type="distribution" id="SECID0EABAI"><title>Distribution.</title><p>The species is currently only known from Luanchuan, Henan, China.</p></tp:treatment-sec><tp:treatment-sec><!--Section generated to contain objects referenced in tp:taxon-treatment.--><table-wrap id="T3" position="float" orientation="portrait"><label>Table 3.</label><caption><p>Linear measurements (in mm) of <italic><tp:taxon-name><tp:taxon-name-part taxon-name-part-type="genus" reg="Rana">Rana</tp:taxon-name-part> <tp:taxon-name-part taxon-name-part-type="species" reg="luanchuanensis">luanchuanensis</tp:taxon-name-part></tp:taxon-name></italic>. The abbreviations are provided in text.</p></caption><table id="TID0EP5AG" rules="all"><tbody><tr><th rowspan="2" colspan="1">Character</th><th rowspan="1" colspan="3">Measurements</th></tr><tr><th rowspan="1" colspan="1"/><th rowspan="1" colspan="1">♂</th><th rowspan="1" colspan="1">♀</th></tr><tr><td rowspan="1" colspan="1">
                <abbrev xmlns:xlink="http://www.w3.org/1999/xlink" xlink:title="snout-vent length" id="ABBRID0EOJBG" xlink:type="simple">SVL</abbrev>
              </td><td rowspan="1" colspan="1">Range</td><td rowspan="1" colspan="1">27.2–33.0 ± 1.87</td><td rowspan="1" colspan="1">23.7–41.2 ± 4.25</td></tr><tr><td rowspan="1" colspan="1">
                <abbrev xmlns:xlink="http://www.w3.org/1999/xlink" xlink:title="head length" id="ABBRID0EAKBG" xlink:type="simple">HDL</abbrev>
              </td><td rowspan="1" colspan="1">Range</td><td rowspan="1" colspan="1">7.9–10.5 ± 0.69</td><td rowspan="1" colspan="1">8.5–13.5 ± 1.25</td></tr><tr><td rowspan="1" colspan="1">
                <abbrev xmlns:xlink="http://www.w3.org/1999/xlink" xlink:title="head width" id="ABBRID0ESKBG" xlink:type="simple">HDW</abbrev>
              </td><td rowspan="1" colspan="1">Range</td><td rowspan="1" colspan="1">9.7–11.8 ± 0.63</td><td rowspan="1" colspan="1">9.7–15.2 ± 1.47</td></tr><tr><td rowspan="1" colspan="1">
                <abbrev xmlns:xlink="http://www.w3.org/1999/xlink" xlink:title="snout length" id="ABBRID0EELBG" xlink:type="simple">SL</abbrev>
              </td><td rowspan="1" colspan="1">Range</td><td rowspan="1" colspan="1">4.3–5.7 ± 0.34</td><td rowspan="1" colspan="1">4.1–6.9 ± 0.7</td></tr><tr><td rowspan="1" colspan="1">
                <abbrev xmlns:xlink="http://www.w3.org/1999/xlink" xlink:title="diameter of exposed portion of eyeball" id="ABBRID0EWLBG" xlink:type="simple">EYE</abbrev>
              </td><td rowspan="1" colspan="1">Range</td><td rowspan="1" colspan="1">2.9–4.3 ± 0.35</td><td rowspan="1" colspan="1">3.3–5.3 ± 0.55</td></tr><tr><td rowspan="1" colspan="1">
                <abbrev xmlns:xlink="http://www.w3.org/1999/xlink" xlink:title="interorbital distance" id="ABBRID0EIMBG" xlink:type="simple">IOD</abbrev>
              </td><td rowspan="1" colspan="1">Range</td><td rowspan="1" colspan="1">2.4–3.4 ± 0.3</td><td rowspan="1" colspan="1">2.5–4.3 ± 0.39</td></tr><tr><td rowspan="1" colspan="1">
                <abbrev xmlns:xlink="http://www.w3.org/1999/xlink" xlink:title="internarial distance" id="ABBRID0E1MBG" xlink:type="simple">IND</abbrev>
              </td><td rowspan="1" colspan="1">Range</td><td rowspan="1" colspan="1">2.3–3.6 ± 0.29</td><td rowspan="1" colspan="1">2.5–3.4 ± 0.27</td></tr><tr><td rowspan="1" colspan="1">
                <abbrev xmlns:xlink="http://www.w3.org/1999/xlink" xlink:title="upper eyelid width" id="ABBRID0EMNBG" xlink:type="simple">UEW</abbrev>
              </td><td rowspan="1" colspan="1">Range</td><td rowspan="1" colspan="1">1.9–2.6 ± 0.26</td><td rowspan="1" colspan="1">1.9–3.1 ± 0.36</td></tr><tr><td rowspan="1" colspan="1">
                <abbrev xmlns:xlink="http://www.w3.org/1999/xlink" xlink:title="tympanum outer diameter" id="ABBRID0E5NBG" xlink:type="simple">TYE</abbrev>
              </td><td rowspan="1" colspan="1">Range</td><td rowspan="1" colspan="1">1.4–2.4 ± 0.25</td><td rowspan="1" colspan="1">1.4–3.2 ± 0.44</td></tr><tr><td rowspan="1" colspan="1">
                <abbrev xmlns:xlink="http://www.w3.org/1999/xlink" xlink:title="lower-arm length" id="ABBRID0EQOBG" xlink:type="simple">LAL</abbrev>
              </td><td rowspan="1" colspan="1">Range</td><td rowspan="1" colspan="1">5.9–7.4 ± 0.44</td><td rowspan="1" colspan="1">5.3–8.5 ± 0.78</td></tr><tr><td rowspan="1" colspan="1">
                <abbrev xmlns:xlink="http://www.w3.org/1999/xlink" xlink:title="hand length" id="ABBRID0ECPBG" xlink:type="simple">HL</abbrev>
              </td><td rowspan="1" colspan="1">Range</td><td rowspan="1" colspan="1">7.2–9.1 ± 0.54</td><td rowspan="1" colspan="1">6.8–11.2 ± 1.11</td></tr><tr><td rowspan="1" colspan="1">
                <abbrev xmlns:xlink="http://www.w3.org/1999/xlink" xlink:title="lower-arm and hand length" id="ABBRID0EUPBG" xlink:type="simple">LAHL</abbrev>
              </td><td rowspan="1" colspan="1">Range</td><td rowspan="1" colspan="1">13.3–15.3 ± 0.6</td><td rowspan="1" colspan="1">11.7–18.2 ± 1.7</td></tr><tr><td rowspan="1" colspan="1">
                <abbrev xmlns:xlink="http://www.w3.org/1999/xlink" xlink:title="lower-arm width" id="ABBRID0EGQBG" xlink:type="simple">LAW</abbrev>
              </td><td rowspan="1" colspan="1">Range</td><td rowspan="1" colspan="1">2.3–3.6 ± 0.4</td><td rowspan="1" colspan="1">1.7–3.8 ± 0.5</td></tr><tr><td rowspan="1" colspan="1">
                <abbrev xmlns:xlink="http://www.w3.org/1999/xlink" xlink:title="femur length" id="ABBRID0EYQBG" xlink:type="simple">FEL</abbrev>
              </td><td rowspan="1" colspan="1">Range</td><td rowspan="1" colspan="1">13.9–18.2 ± 1.35</td><td rowspan="1" colspan="1">13.5–21.7 ± 2.1</td></tr><tr><td rowspan="1" colspan="1">
                <abbrev xmlns:xlink="http://www.w3.org/1999/xlink" xlink:title="tibia length" id="ABBRID0EKRBG" xlink:type="simple">TL</abbrev>
              </td><td rowspan="1" colspan="1">Range</td><td rowspan="1" colspan="1">15.5–20.3 ± 1.35</td><td rowspan="1" colspan="1">14.7–22.8 ± 2.18</td></tr><tr><td rowspan="1" colspan="1">
                <abbrev xmlns:xlink="http://www.w3.org/1999/xlink" xlink:title="tibia width" id="ABBRID0E3RBG" xlink:type="simple">TW</abbrev>
              </td><td rowspan="1" colspan="1">Range</td><td rowspan="1" colspan="1">2.5–4.1 ± 0.52</td><td rowspan="1" colspan="1">2.1–4.9 ± 0.7</td></tr><tr><td rowspan="1" colspan="1">
                <abbrev xmlns:xlink="http://www.w3.org/1999/xlink" xlink:title="length of foot and tarsus" id="ABBRID0EOSBG" xlink:type="simple">FTL</abbrev>
              </td><td rowspan="1" colspan="1">Range</td><td rowspan="1" colspan="1">21.0–26.4 ± 1.36</td><td rowspan="1" colspan="1">19.7–33.3 ± 3.26</td></tr><tr><td rowspan="1" colspan="1">
                <abbrev xmlns:xlink="http://www.w3.org/1999/xlink" xlink:title="foot length" id="ABBRID0EATBG" xlink:type="simple">FOL</abbrev>
              </td><td rowspan="1" colspan="1">Range</td><td rowspan="1" colspan="1">15.8–18.6 ± 0.93</td><td rowspan="1" colspan="1">13.2–23.4 ± 2.52</td></tr><tr><td rowspan="1" colspan="1">
                <abbrev xmlns:xlink="http://www.w3.org/1999/xlink" xlink:title="inner metatarsal tubercles length" id="ABBRID0ESTBG" xlink:type="simple">IMTL</abbrev>
              </td><td rowspan="1" colspan="1">Range</td><td rowspan="1" colspan="1">1.7–2.4 ± 0.23</td><td rowspan="1" colspan="1">1.4–2.8 ± 0.28</td></tr></tbody></table></table-wrap></tp:treatment-sec></tp:taxon-treatment>
